# Supplementary material for: Comparison of techniques to control the aggressive environmental invasive species Galenia pubescens in a degraded grassland reserve, Victoria, Australia
Source: PLoS One. 2018 Nov 14;13(11):e0203653. doi: 10.1371/journal.pone.0203653 (PMC6235253; doi:10.1371/journal.pone.0203653)
Supplement: S1 File — (CSV) [file pone.0203653.s001.csv]

treat	pre.2013	post.06m	post.18m
Control	53	40	58
Control	128	68	56
Control	76	113	164
Control	80	100	83
Gly + Mulch	269	3	20
Gly + Mulch	18	22	26
Gly + Mulch	190	7	13
Gly + Mulch	8	7	28
Gly + Mulch + Seeding	115	1	16
Gly + Mulch + Seeding	50	29	11
Gly + Mulch + Seeding	78	11	12
Gly + Mulch + Seeding	36	32	8
Gly + Pine oil	51	9	17
Gly + Pine oil	24	8	33
Gly + Pine oil	87	16	19
Gly + Pine oil	52	12	23
Gly + Pine oil + Mulch	292	0	1
Gly + Pine oil + Mulch	42	4	3
Gly + Pine oil + Mulch	42	7	8
Gly + Pine oil + Mulch	29	1	12
Gly + Pine oil + Mulch +Seeding	31	0	8
Gly + Pine oil + Mulch +Seeding	56	6	5
Gly + Pine oil + Mulch +Seeding	37	2	12
Gly + Pine oil + Mulch +Seeding	121	1	8
Gly + Pine oil + Seeding	68	5	4
Gly + Pine oil + Seeding	32	8	5
Gly + Pine oil + Seeding	40	2	3
Gly + Pine oil + Seeding	12	10	10
Gly + Seeding	431	39	61
Gly + Seeding	75	32	28
Gly + Seeding	24	51	30
Gly + Seeding	117	23	30
Glyphosate	64	29	34
Glyphosate	22	82	72
Glyphosate	27	60	52
Glyphosate	7	65	50
Mulch	86	0	22
Mulch	54	16	11
Mulch	20	0	5
Mulch	8	0	10
Mulch + Seeding	127	0	12
Mulch + Seeding	113	2	16
Mulch + Seeding	49	0	13
Mulch + Seeding	31	1	12
Pine oil	124	11	30
Pine oil	88	8	36
Pine oil	105	0	29
Pine oil	162	0	41
Pine oil + Mulch	51	0	19
Pine oil + Mulch	89	0	0
Pine oil + Mulch	169	0	8
Pine oil + Mulch	219	0	14
Pine oil + Mulch + Seeding	78	0	3
Pine oil + Mulch + Seeding	40	8	13
Pine oil + Mulch + Seeding	28	15	8
Pine oil + Mulch + Seeding	10	5	9
Pine oil + Seeding	51	7	11
Pine oil + Seeding	453	10	13
Pine oil + Seeding	73	5	12
Pine oil + Seeding	32	11	13
Seeding	136	29	12
Seeding	44	32	49
Seeding	106	124	66
Seeding	71	4	30
