# Supplementary material for: Comparison of techniques to control the aggressive environmental invasive species Galenia pubescens in a degraded grassland reserve, Victoria, Australia
Source: PLoS One. 2018 Nov 14;13(11):e0203653. doi: 10.1371/journal.pone.0203653 (PMC6235253; doi:10.1371/journal.pone.0203653)
Supplement: S2 File — (CSV) [file pone.0203653.s002.csv]

treat	pre.2013	post.06m	post.18m
Control	71	68	68
Control	57	60	73
Control	83	63	64
Control	76	57	61
Pine oil	58	20	39
Pine oil	69	7	50
Pine oil	65	33	42
Pine oil	52	3	8
Glyphosate	50	18	36
Glyphosate	86	30	35
Glyphosate	88	37	53
Glyphosate	71	8	15
Mulch	43	40	49
Mulch	62	51	56
Mulch	74	41	36
Mulch	44	23	19
Seeding	62	60	72
Seeding	65	41	46
Seeding	73	30	35
Seeding	64	33	26
Gly + Pine oil	75	28	67
Gly + Pine oil	47	6	33
Gly + Pine oil	82	15	37
Gly + Pine oil	68	20	39
Gly + Mulch	63	53	60
Gly + Mulch	71	13	41
Gly + Mulch	68	19	36
Gly + Mulch	69	15	21
Gly + Seeding	64	22	27
Gly + Seeding	47	5	6
Gly + Seeding	75	10	5
Gly + Seeding	78	19	26
Pine oil + Mulch	73	37	44
Pine oil + Mulch	64	20	24
Pine oil + Mulch	54	4	37
Pine oil + Mulch	71	7	37
Pine oil + Seeding	50	27	49
Pine oil + Seeding	71	17	17
Pine oil + Seeding	67	26	22
Pine oil + Seeding	55	8	11
Mulch + Seeding	56	60	48
Mulch + Seeding	71	52	47
Mulch + Seeding	68	42	32
Mulch + Seeding	55	8	7
Gly + Pine oil + Mulch	68	21	42
Gly + Pine oil + Mulch	58	10	41
Gly + Pine oil + Mulch	70	11	43
Gly + Pine oil + Mulch	73	1	45
Gly + Mulch + Seeding	50	22	44
Gly + Mulch + Seeding	78	2	17
Gly + Mulch + Seeding	72	12	23
Gly + Mulch + Seeding	57	8	30
Gly + Pine oil + Seeding	75	10	32
Gly + Pine oil + Seeding	70	15	35
Gly + Pine oil + Seeding	77	8	21
Gly + Pine oil + Seeding	74	11	25
Pine oil + Mulch + Seeding	80	40	44
Pine oil + Mulch + Seeding	53	10	31
Pine oil + Mulch + Seeding	57	9	20
Pine oil + Mulch + Seeding	72	12	19
Gly + Pine oil + Mulch +Seeding	76	16	38
Gly + Pine oil + Mulch +Seeding	67	7	23
Gly + Pine oil + Mulch +Seeding	77	7	23
Gly + Pine oil + Mulch +Seeding	72	5	26
